# Supplementary material for: Quantification of Intra-Muscular Adipose Infiltration in Calf/Thigh MRI Using Fully and Weakly Supervised Semantic Segmentation
Source: Bioengineering (Basel). 2022 Jul 14;9(7):315. doi: 10.3390/bioengineering9070315 (PMC9312115; doi:10.3390/bioengineering9070315)
Supplement: Supplementary file 1 [file bioengineering-09-00315-s001.zip]

Archive with 1 entries (1 files):
- bioengineering-1764584 sp.pdf
